# Supplementary material for: Isolation, Identification, and Antimicrobial Susceptibilities of Bacteria from the Conjunctival Sacs of Dogs with Bacterial Conjunctivitis in Different Regions of Wuhan, China
Source: Vet Sci. 2025 Jan 6;12(1):21. doi: 10.3390/vetsci12010021 (PMC11769483; doi:10.3390/vetsci12010021)
Supplement: Supplementary file 1 [file vetsci-12-00021-s001.zip]

Archive with 1 entries (1 files):
- vetsci-3355961-supplementary.pdf
